# Supplementary material for: Peroxydisulfate Activation by Lignosulfonate-Derived Iron–Carbon Catalyst for Tetracycline Hydrochloride Removal: Contributions of 1O2 and Iron Cycle
Source: Toxics. 2026 Jul 11;14(7):606. doi: 10.3390/toxics14070606 (PMC13418887; doi:10.3390/toxics14070606)
Supplement: Supplementary file 1 [file toxics-14-00606-s001.zip]

Archive with 1 entries (1 files):
- toxics-4413181-supplementary.pdf
